# Supplementary material for: Characterization of Lavandula spp. Honey Using Multivariate Techniques
Source: PLoS One. 2016 Sep 2;11(9):e0162206. doi: 10.1371/journal.pone.0162206 (PMC5010229; doi:10.1371/journal.pone.0162206)
Supplement: S1 Dataset — (XLSX) [file pone.0162206.s001.xlsx]

## Sheet: Plan2
Location	Sample	Moisture (%)	HMF (mg/kg)	Reducing sugars (%)	Sucrose (%)	Conductivity (mS/cm)	Acidity (meq/kg)	pH	Ash (%)	Diastase (Shade Units)	Proline (mg/kg)	Protein (%)	Phenols (mg/kg)	Flavonoids (mg/kg)
Mogadouro	1	15.7	3.1	65.79	3.81	0.26	30.5	2.98	0.12	7.44	284.62	0.253	116.45	9.64
Mogadouro	1	17.6	4.25	64.6	3.65	0.27	32.32	3.11	0.11	8.25	278.97	0.23	115.83	8.67
Mogadouro	1	16.7	3.7	67.5	4.15	0.28	29.75	2.75	0.12	7.56	290.15	0.265	120.12	9.55
Mogadouro	2	15.7	2.64	64.52	3.23	0.29	27.9	3.41	0.14	7.48	290	0.393	145.65	13.12
Mogadouro	2	17	2.25	65.25	2.97	0.32	29.5	3.5	0.13	7.25	295.76	0.42	142.56	13.45
Mogadouro	2	15.45	3.05	63.45	3.45	0.27	25.76	3.65	0.14	7.12	300.5	0.375	145.4	11.07
Mogadouro	3	15.9	4.81	63.29	6.56	0.23	22.4	3.56	0.1	5.69	277.1	0.494	200.56	14.5
Mogadouro	3	16.25	5.25	62.5	7.05	0.2	21.45	3.75	0.12	5.12	287.25	0.398	187.9	13.98
Mogadouro	3	16	4.25	64.25	7.25	0.21	20.75	3.45	0.11	5.25	269.87	0.423	178.9	14.56
Mogadouro	4	16.6	3.61	68.49	4.63	0.27	31	3.24	0.13	6.31	237.31	0.324	98.89	7.56
Mogadouro	4	17.1	3.25	69.12	4.5	0.25	32.5	3.45	0.14	6.75	245.5	0.3	100.78	7.09
Mogadouro	4	17.25	3.54	67.87	4.12	0.27	30.75	3	0.13	7.1	236.75	0.298	96.89	6.99
Mogadouro	5	16.7	2.37	65.79	13.81	0.36	36	3.4	0.21	12.02	244.81	0.256	223.45	12.45
Mogadouro	5	15.8	2.21	66.7	12.76	0.37	37.25	3.75	0.2	13.5	252.7	0.2	220.55	11.75
Mogadouro	5	16.23	2.23	67.23	13.33	0.23	35.65	4	0.23	12.75	251.25	0.23	214.56	10.8
Mogadouro	6	16.6	2.4	68.03	3.13	0.3	25.5	3.34	0.16	7.29	251.91	0.254	145.67	8.78
Mogadouro	6	17.5	2.75	70.25	4.25	0.32	23.65	3.11	0.15	8.23	265.35	0.26	150.3	9.25
Mogadouro	6	16.25	3	69.25	3.56	0.29	20.45	2.79	0.16	7.55	256.67	0.275	143.56	8.89
Mogadouro	7	18.1	2.7	60.24	8.91	0.29	29	3.48	0.15	8.52	300.23	0.458	123.56	7.87
Mogadouro	7	19.12	2.75	59.75	9.25	0.3	31.32	4.1	0.14	8.98	295.75	0.5	120.87	8.5
Mogadouro	7	17.89	2.55	61.25	7.87	0.28	30.57	3.5	0.16	9.15	312.75	0.425	118.75	6.79
Mogadouro	8	17.4	3.7	68.49	2.7	0.27	27	3.35	0.13	7.65	250.98	0.275	89.25	6.5
Mogadouro	8	18.1	3.5	70.54	3	0.28	25.75	2.75	0.13	7	256.75	0.25	90.56	7.7
Mogadouro	8	17.25	4	67.76	2.65	0.25	28.1	3.55	0.11	7.34	245.98	0.287	87.78	6.35
Mogadouro	9	15.4	4.4	64.94	5.05	0.27	24.9	3.32	0.13	7.53	256.7	0.455	230.45	15.56
Mogadouro	9	15	5	63.75	5.25	0.26	22.35	2.76	0.12	8.12	265.76	0.4	235.45	15.45
Mogadouro	9	15.75	4.75	62.98	4.75	0.25	24.78	3.12	0.11	8.25	275.76	0.398	225.65	15.3
Mogadouro	10	17	3.9	68.49	6.16	0.24	28.9	2.93	0.11	9.05	300.23	0.487	143.24	12.35
Mogadouro	10	17.8	4.23	71.23	7.1	0.25	30.32	2.75	0.11	10.65	301.45	0.45	143.96	12.45
Mogadouro	10	17.5	3.89	72.24	6.75	0.26	32.12	2.56	0.12	11.12	312.87	0.41	144.75	13.08
Mirandela	11	16.9	3.43	64.52	5.43	0.3	3.09	3.32	0.14	8.96	275.76	0.237	90.76	8.78
Mirandela	11	17	3.54	65.12	5	0.27	2.56	3	0.13	9.11	265.87	0.24	91.65	9
Mirandela	11	17.25	3.25	64.76	4.98	0.26	2.75	3.45	0.12	9.15	259.99	0.229	91.34	9.23
Mirandela	12	16.1	7.19	67.23	6.72	0.33	36.08	3.11	0.18	6.56	246.9	0.503	123.45	7.76
Mirandela	12	16.53	6.89	67.12	7.12	0.3	36.56	3	0.14	7	247.89	0.476	125.78	8.12
Mirandela	12	15.99	7.15	67.5	6.57	0.3	37	3.98	0.14	6.78	250.12	0.507	128.98	7.98
Mirandela	13	16.4	3.17	67.57	4.03	0.24	25.7	3.19	0.11	7.46	235.7	0.267	201.34	14.56
Mirandela	13	16.5	3.25	68	3.87	0.24	26.78	2.89	0.11	8	237.8	0.3	199.75	13.78
Mirandela	13	16	3.37	68.15	4.12	0.25	25.89	2.76	0.12	7.75	240.12	0.278	202.14	14.12
Mirandela	14	16.3	4.8	64.52	6.83	0.32	27	3.09	0.17	7.8	245.65	0.345	133.45	11.25
Mirandela	14	16.75	5	65	7	0.3	28	3	0.14	8.23	254.54	0.3	137.75	11.98
Mirandela	14	16.87	5.12	64.78	6.75	0.31	27.75	3.15	0.15	7.75	251.76	0.336	135.73	11.54
Mirandela	15	16	5.24	66.67	3.46	0.35	32	3.1	0.2	8.75	300.53	0.456	89.56	6.57
Mirandela	15	15.5	5.75	67.1	3	0.32	31.78	3.36	0.16	9	305.65	0.501	92.45	7.23
Mirandela	15	15.45	5.35	67.36	3.56	0.33	32.65	2.89	0.18	8.8	303.78	0.475	90.75	7
Mirandela	16	15	0.71	69.44	0.9	0.35	29.2	3.65	0.2	16.29	305.45	0.245	112.34	7.75
Mirandela	16	15.75	0.8	70.12	1.1	0.36	30	3.75	0.22	17	309.1	0.31	121.25	8.5
Mirandela	16	16	0.75	70.25	1.26	0.36	29.5	3.72	0.22	16.54	303.45	0.265	115.35	7.95
Mirandela	17	15.8	1.57	67.11	0.84	0.24	29.2	13.83	0.11	15.59	256.75	0.376	202.34	13.23
Mirandela	17	16.15	1.76	67.5	0.9	0.24	28.76	12.89	0.11	15	248.95	0.4	199.75	12.76
Mirandela	17	16.43	1.85	68	0.87	0.23	28.13	13.15	0.1	14.95	251.56	0.387	200.25	13.5
Mirandela	18	14.8	3.07	66.67	3.92	0.42	28.3	3.72	0.27	19.61	235.87	0.355	145.65	11.25
Mirandela	18	15	3	67	4	0.42	28	3.98	0.27	20	237.6	0.36	146.8	12
Mirandela	18	15.12	3.14	66.87	4.35	0.4	28.5	3.86	0.26	19.75	235.75	0.367	148.7	11.4
Mirandela	19	16	3.35	68.48	5.17	0.46	34.6	3.42	0.29	15.66	256.87	0.365	97.35	7.75
Mirandela	19	16.43	3.55	67.87	5.34	0.45	35	3.35	0.28	16	250.78	0.4	100.23	8
Mirandela	19	16	3.25	68.9	5	0.45	35.1	3.4	0.28	15.75	257.65	0.39	98.98	8.12
Mirandela	20	17.2	1.64	65.79	4.12	0.23	31.8	3.72	0.12	13.27	275.75	0.275	223.67	14.5
Mirandela	20	17.5	1.7	66	4	0.24	32	3.8	0.13	13	281.54	0.3	245.76	15
Mirandela	20	17	1.75	66.12	4.35	0.23	32.23	3.86	0.12	12.87	280.78	0.267	234.76	14.74
Chaves	21	17.1	2.01	68.96	2.35	0.33	21.6	2.8	0.18	8.38	305.25	0.456	155.76	11.24
Chaves	21	16.8	2	69	2	0.34	20.7	2.34	0.17	9.12	301.74	0.52	155.75	12
Chaves	21	16.5	1.87	67.7	2.23	0.35	21.12	2.5	0.18	8.56	312.12	0.46	157.89	11.5
Chaves	22	16.6	0.93	72.99	1.03	0.24	36.5	3.73	0.12	13.26	236.78	0.375	222.45	15.25
Chaves	22	16	0.87	73	1.12	0.24	36.75	3.89	0.12	13.5	241.23	0.38	223.56	15.76
Chaves	22	16	0.79	73.12	1.25	0.23	37	4	0.1	13.67	237.75	0.36	225.45	15.23
Chaves	23	15.7	1	76.92	2.93	0.35	31.5	3.47	0.2	16.51	309.45	0.275	95.87	6.76
Chaves	23	15	1.23	76	3	0.36	32	3.5	0.22	16.87	300.56	0.3	97.8	7.23
Chaves	23	15.3	1.45	76.5	3.15	0.37	31.75	3.24	0.23	17.12	299.98	0.287	100.21	7.43
Chaves	24	15.4	0.78	74.07	2.71	0.5	40.1	3.68	0.31	16.56	275.87	0.345	134.56	8.35
Chaves	24	15.75	0.8	75.23	2.57	0.47	39.87	3.78	0.3	17	280.34	0.35	137.87	8.75
Chaves	24	16.1	0.85	76.15	2.52	0.5	38.98	4	0.31	16.78	275.87	0.38	141.32	8.92
Chaves	25	15.9	0.71	72.99	3.73	0.26	33.5	3.89	0.12	13.23	302.23	0.437	175.75	11.56
Chaves	25	16.5	0.67	71.56	3.24	0.32	31.56	4	0.15	12.65	300.34	0.5	180.32	12
Chaves	25	16.3	0.65	71	3.1	0.26	32.54	3.79	0.12	13.18	299.98	0.45	178.98	11.65
Chaves	26	14.5	0.21	76.92	2.93	0.23	34	3.89	0.12	12.95	276.8	0.355	201.65	13.75
Chaves	26	14	0.3	77.1	3.12	0.26	33.56	4	0.16	13.23	280.9	0.4	200.12	12.98
Chaves	26	14.25	0.25	77.45	3.3	0.23	33.78	4.12	0.12	13.5	278.56	0.365	205.6	13.2
Chaves	27	15.4	0.65	72.99	3.73	0.3	38.8	3.41	0.14	18	243.25	0.279	123.65	9.45
Chaves	27	15.75	0.7	73.4	3.5	0.3	39.4	3.56	0.14	17.6	250.1	0.3	120.65	10.1
Chaves	27	15.6	0.68	72.75	4	0.26	39.12	3.69	0.13	17.75	254.32	0.27	125.76	9.75
Chaves	28	15.9	1.89	74.07	2.71	0.32	35.1	3.46	0.17	12.92	302.54	0.276	176.87	12.25
Chaves	28	16.12	2.1	75.03	3.12	0.3	35.76	4.1	0.14	13.23	300.87	0.25	180.45	12
Chaves	28	16.35	1.92	74.76	2.87	0.31	36.7	3.76	0.15	13.1	304.76	0.28	183.25	12.56
Chaves	29	15.9	0.65	73.65	13	0.42	22.4	3.54	0.27	8.7	257.34	0.345	134.65	10.11
Chaves	29	15	0.76	74.12	12.75	0.4	23.12	3.25	0.26	9	266.8	0.3	130.43	9.67
Chaves	29	15.75	0.7	75.21	12.54	0.46	22.75	3.15	0.29	9.35	25.98	0.35	132.45	9.54
Chaves	30	16	1.47	76.5	13.9	0.19	19.7	3.45	0.07	9.1	275.45	0.455	90.54	7.54
Chaves	30	16.23	1.65	73.56	14.53	0.21	18.5	4	0.1	9.4	280.54	0.5	95.34	7
Chaves	30	16.5	1.6	74.87	14.25	0.23	18.25	4.57	0.12	9.5	276.54	0.48	92.34	7.76
Castelo- Branco	31	15.9	1.38	66.78	14	0.2	19.9	3.42	0.07	9.42	300.54	0.375	125.62	8.92
Castelo- Branco	31	16.23	1.45	69.54	13.75	0.17	20.12	3.1	0.06	10	299.89	0.41	123.65	9
Castelo- Branco	31	16	1.5	67.56	14.2	0.23	20.65	3.25	0.1	9.54	302.35	0.38	126.34	9.25
Castelo- Branco	32	16.1	1.72	73.6	13	0.21	25	3.43	0.07	8.75	265.75	0.247	175.65	13.45
Castelo- Branco	32	16.5	2	74.2	12.76	0.23	25.32	3.26	0.1	8	260.75	0.25	176.25	14.12
Castelo- Branco	32	16.25	1.87	73.98	12.87	0.24	24.87	3.66	0.12	8.25	263.21	0.25	180.21	13.75
Castelo- Branco	33	15.6	1.09	74.1	13.5	0.25	20.7	3.47	0.12	10.4	230.25	0.235	221.76	14.5
Castelo- Branco	33	16	1.55	73.76	14.13	0.26	21.56	3.45	0.12	11.21	235.5	0.2	231.5	15.2
Castelo- Branco	33	16.32	1.25	74.55	13.75	0.28	21.12	3.25	0.13	11.232	234.65	0.2	225.54	15.12
Castelo- Branco	34	15.5	5.76	70.56	5.76	0.2	19.5	5.34	0.07	13.24	300.83	0.452	95.76	7.54
Castelo- Branco	34	15	6	69.87	6.12	0.19	19.2	5.76	0.07	13.56	304.87	0.5	97.43	8.12
Castelo- Branco	34	14.65	6.45	70.23	5.87	0.18	18.99	5.23	0.06	14	300.75	0.475	100.12	7.75
Castelo- Branco	35	18.12	0.78	73.7	13.1	0.17	16.5	3.31	0.05	9.47	250.54	0.5	224.78	15.65
Castelo- Branco	35	18.45	0.85	74.1	12.88	0.2	16.2	3	0.07	10	255.87	0.55	212.34	16
Castelo- Branco	35	17.98	1.1	74.25	13.25	0.16	15.98	2.75	0.06	9.75	253.45	0.58	210.54	15.75
Castelo- Branco	36	15.7	1.72	73.5	13	0.2	19.9	3.41	0.07	9.84	244.25	0.453	156.78	10.78
Castelo- Branco	36	16	1.8	74	12.78	0.23	21.1	3.5	0.13	10	230.43	0.4	150.25	10.12
Castelo- Branco	36	16.12	1.56	73.54	12.9	0.24	20.89	3.75	0.12	9.75	230.87	0.43	158.76	9.98
Castelo- Branco	37	17	9.79	73	6.8	0.67	30	4.01	0.43	4.65	276.75	0.257	125.54	9.56
Castelo- Branco	37	17.7	10.12	72.45	7	0.60	32.1	4.53	0.4	5.1	251.45	0.3	113.9	10.1
Castelo- Branco	37	17.53	19.25	72.87	6.57	0.65	31.65	4.26	0.42	4.75	250.97	0.254	115.57	9.6
Castelo- Branco	38	16.6	10.9	74	13.5	0.33	27.4	3.05	0.33	6.44	300.54	0.345	187.75	12.45
Castelo- Branco	38	16	10.43	73.54	14.1	0.3	28	2.75	0.3	7.12	299.5	0.31	180.54	11.99
Castelo- Branco	38	16.25	10.25	73.23	14.25	0.31	27.65	3.15	0.15	6.78	302.43	0.29	184.65	12.34
Castelo- Branco	39	15.3	13.5	74.1	13.5	0.22	18.4	3.43	0.09	4.34	230.76	0.256	190.65	13.54
Castelo- Branco	39	15	14.12	74.52	13.1	0.23	18.75	3.5	0.1	4.75	225.75	0.2	187.54	13.12
Castelo- Branco	39	14.99	13.78	74.43	13.35	0.21	19	3.65	0.07	4.56	227.54	0.23	182.54	13
Castelo- Branco	40	16.9	5.81	74	13.6	0.6	33.1	3.56	0.37	7.34	259.54	0.275	98.75	7.54
Castelo- Branco	40	17.3	6.12	73.75	14	0.57	33.25	3.25	0.36	8.13	263.63	0.3	100.12	8.12
Castelo- Branco	40	17.5	6	73.87	13.87	0.6	33.87	3.15	0.38	8.76	260.75	0.31	99.85	7.87
Fafe	41	18.5	6.53	73.6	7.86	0.73	38.9	4.04	0.51	10.23	302.65	0.45	128.65	9.87
Fafe	41	19.12	7.12	73.25	8.12	0.65	39.12	4.25	0.43	10.5	300.56	0.48	130.12	10.12
Fafe	41	18.79	7.35	73.12	8.25	0.7	39.25	4.23	0.41	10.78	300.98	0.5	129.89	9.75
Fafe	42	15.9	1.3	66.2	2.16	0.56	25	3.96	0.38	13.4	239.81	0.43	209.54	14.56
Fafe	42	16	1.75	67.54	2.56	0.5	24.65	3.5	0.33	13.75	225.87	0.41	205.54	14.75
Fafe	42	16.25	1.45	66.75	2.98	0.55	25.15	3.45	0.36	14.12	234.76	0.39	203.75	15
Fafe	43	15.8	6.54	66.4	4.45	0.753	33	4.46	0.53	17.9	256.78	0.456	225.54	14.45
Fafe	43	15.4	6	68.54	4.53	0.73	32.67	5.1	0.51	18	257.98	0.5	228.98	14.76
Fafe	43	15.25	6.25	67.78	4.75	0.67	32.25	5.45	0.43	18.25	250.86	0.52	230.54	15
Fafe	44	15.7	0.71	67.1	3.8	0.789	32	4.39	0.56	15.4	235.75	0.35	94.5	7.12
Fafe	44	16	0.78	67.45	4	0.7	31.78	4.25	0.49	15.12	231.56	0.41	96.75	7.8
Fafe	44	15.78	0.82	67.87	4.12	0.73	32.12	4.12	0.51	14.99	237.78	0.42	98.56	7.54
Fafe	45	17	8.76	68	3.27	0.59	19.87	5.65	0.4	10.12	259.8	0.354	114.53	8.78
Fafe	45	16.75	9	68.5	3	0.60	19.3	6.12	0.4	9.85	260.43	0.31	113.5	9
Fafe	45	16.54	9.25	68.87	2.98	0.59	19.25	5.87	0.4	9.73	263.65	0.32	115.76	9.24
Fafe	46	18.56	0.86	74.56	3.97	0.6	34.1	4.01	0.41	13.7	310.12	0.254	125.75	10.78
Fafe	46	19	1.1	75.21	4.12	0.58	35.12	3.56	0.4	14.1	305.76	0.21	123.65	11.15
Fafe	46	19.21	0.98	74.76	4.25	0.60	34.57	3.75	0.41	14.32	309.12	0.23	124.76	10.75
Fafe	47	16.9	6.58	66.2	3.14	0.8	33.6	3.59	0.5	13.9	250.34	0.275	198.34	13.35
Fafe	47	17.1	6	66.98	3.1	0.77	34	3.44	0.42	13.67	246.76	0.28	189.9	12.98
Fafe	47	17.3	6.35	67	3.25	0.75	33.76	3.77	0.4	13.25	252.32	0.256	193.5	13.12
Fafe	48	16.1	1.45	75.8	5.78	0.91	21.65	3.25	0.54	11.9	275.25	0.345	231.65	14.25
Fafe	48	15.76	2	74.98	6.12	0.8	20.98	3.12	0.5	11.23	278.5	0.43	225.75	13.75
Fafe	48	15.65	1.75	75.55	5.98	0.86	21.3	3.5	0.51	11.5	289.34	0.37	234.54	14.12
Fafe	49	17.8	13.54	66.7	3.67	0.76	34	3.81	0.41	8.75	300.87	0.54	90.56	6.89
Fafe	49	18	13	67.34	3.34	0.73	33.7	3.9	0.38	9.12	299.9	0.5	93.23	7.12
Fafe	49	18.24	13.76	67.16	3.25	0.75	33.89	3.75	0.4	8.67	302.23	0.56	91.54	6.99
Fafe	50	16.7	0.49	69.9	4.56	0.314	30	6.7	0.17	15.9	298.54	0.289	85.78	6.25
Fafe	50	16.25	0.55	70.12	5.12	0.34	29.75	6.34	0.22	16.12	300.43	0.31	87.87	5.99
Fafe	50	16.5	0.57	71.23	4.98	0.324	30.25	6.58	0.18	16.43	295.76	0.34	90.34	5.75
Lousã	51	18.8	12.6	67.1	5.25	0.36	18	3.35	0.21	8.8	260.57	0.5	200.25	13.67
Lousã	51	19.23	12.1	66.5	5.65	0.33	17.86	3.1	0.33	9	257.87	0.47	205.65	14.12
Lousã	51	19.34	12.76	66.8	5.87	0.3	18.23	3.45	0.3	9.34	255.98	0.46	204.76	14.45
Lousã	52	15.8	3.76	64.9	2.75	0.23	21	7.23	0.12	12.5	234.25	0.45	123.45	9.54
Lousã	52	15	4.12	66.3	3.12	0.21	20.76	6.65	0.11	12.13	231.76	0.4	120.34	10
Lousã	52	14.89	4.25	65.57	2.89	0.20	20.55	6.5	0.09	12.25	230.99	0.43	124.54	9.67
Lousã	53	16.9	0.51	69.9	3.15	0.32	20	3.5	0.15	8.4	250.76	0.287	146.75	10.25
Lousã	53	17.23	0.67	71.25	3.5	0.3	19.87	3.12	0.13	8	254.76	0.32	146.98	10.75
Lousã	53	16.73	0.65	70.98	3.56	0.33	19.54	3.65	0.15	8.25	257.83	0.27	148.65	10.99
Lousã	54	16.1	10.75	67.6	2.5	0.25	25	3.53	0.15	8.9	234.52	0.367	190.54	13.25
Lousã	54	16.5	11.12	68.14	3	0.23	24.35	4	0.12	9.12	231.54	0.35	188.65	13.12
Lousã	54	16.25	10.54	67.57	2.75	0.21	24.76	4.12	0.13	9.25	230.43	0.37	193.45	13.45
Lousã	55	18.6	0.78	75.23	4.23	0.266	21	3.43	0.16	15.45	275.75	0.459	175.53	12.75
Lousã	55	18.45	0.88	75.12	4.76	0.30	19.87	3	0.13	15.65	281.45	0.5	172.43	12.12
Lousã	55	19.1	0.9	75.56	4.53	0.32	21.34	3.25	0.15	15.78	276.89	0.52	177.87	12.56
Lousã	56	16.2	0.39	65.8	3.12	0.24	19	3.4	0.19	9.4	265.25	0.502	154.25	11.75
Lousã	56	16.43	0.43	66.12	3	0.2	18.76	3.75	0.09	9.75	260.65	0.53	150.99	12
Lousã	56	16.5	0.4	66.23	2.78	0.21	18.43	3.54	0.1	9.43	263.43	0.52	152.76	12.12
Lousã	57	16.9	6.75	65.1	1.25	0.36	23	4.52	0.18	8.8	298.75	0.456	226.78	15.25
Lousã	57	17.34	7	66.12	1.55	0.33	23.54	5.12	0.16	9.12	300.76	0.4	230.12	15.45
Lousã	57	17.21	7.12	65.75	1.65	0.3	23.65	5.45	0.13	8.75	301.25	0.42	228.54	15.74
Lousã	58	16.8	15.45	68	4.54	0.207	15	3.23	0.08	16.32	257.87	0.251	95.45	7.56
Lousã	58	17.23	15.12	67.89	5.12	0.2	15.87	3	0.09	15.78	252.54	0.21	100.12	8.12
Lousã	58	17.15	15.65	68.34	5.25	0.23	15.46	3.12	0.11	15.95	256.12	0.23	98.75	7.65
Lousã	59	16.4	3.45	67.1	3.53	0.3405	11	4.34	0.13	9.2	254.23	0.36	134.5	9.25
Lousã	59	16	3.5	66.7	3.75	0.36	10.55	4.75	0.15	9.75	250.76	0.38	135.65	9
Lousã	59	16.23	3.65	66.54	3.87	0.37	10.87	4.82	0.18	9.5	253.43	0.4	134.98	8.79
Lousã	60	17.34	14.56	74.6	6.56	0.211	18	3.31	0.11	9.3	250.25	0.235	175.87	12.35
Lousã	60	17.65	15	73.87	6.25	0.2	17.45	3.5	0.09	9	254.76	0.25	180.12	12
Lousã	60	17	14.76	74.45	6.74	0.23	18.12	3.75	0.12	9.24	260.12	0.24	177.86	12.34
Santarem	61	16.4	0.5	64.9	6	0.377	14	2.34	0.2	12.54	276.56	0.387	138.54	11.98
Santarem	61	17.1	0.75	65.35	7.21	0.4	14.34	2.12	0.22	12.32	275.45	0.4	140.54	12
Santarem	61	16.53	0.62	65.12	6.5	0.41	14.16	2.24	0.23	12.12	269.99	0.37	139.45	12.32
Santarem	62	18.45	11.45	66.7	3.43	0.29	18	3.31	0.14	9.3	287.75	0.54	112.56	12.25
Santarem	62	18.67	12	68.23	3.45	0.24	17.76	4	0.132	10.12	290.54	0.5	100.98	13
Santarem	62	19	11.56	67	3.76	0.27	17.5	3.76	0.15	9.76	292.45	0.53	115.65	12.57
Santarem	63	16.4	0.31	65.5	4.5	0.282	15	3.4	0.14	12.43	235.54	0.309	221.45	13.75
Santarem	63	16.34	0.35	66.54	5	0.26	15.15	3.12	0.16	12.87	226.78	0.27	225.76	14
Santarem	63	16.12	0.4	65.79	5.25	0.28	14.75	3	0.14	12.75	230.87	0.28	224.98	13.55
Santarem	64	17.6	7.5	67.1	1.75	0.399	25	3.36	0.23	9.1	275.34	0.275	126.75	10.25
Santarem	64	18	7.56	67.5	2	0.42	24.75	3.12	0.24	8.75	265.98	0.255	130.34	9.89
Santarem	64	17.75	8.12	67.9	1.87	0.43	24.34	3.09	0.25	8.65	270.53	0.23	127.75	10.23
Santarem	65	16	0.52	66.2	5.65	0.21	18	3.25	0.08	8.6	259.75	0.255	97.75	8.25
Santarem	65	15.65	0.57	65.89	6	0.19	18.23	3.13	0.08	8.12	254.67	0.2	98.23	8.56
Santarem	65	15.76	0.6	65.75	6.23	0.2	18.5	3.35	0.09	8.25	253.79	0.21	97.5	8.45
Santarem	66	16.4	11.24	73.54	4.23	0.278	25	4.21	0.18	9.5	300.25	0.355	145.76	11.56
Santarem	66	16.74	11.12	74.56	3.99	0.31	24.76	4.54	0,,17	10	298.76	0.4	150.32	12
Santarem	66	16.23	10.78	73.65	4.21	0.32	25.12	4.65	0.19	9.87	287.53	0.37	152.23	11.75
Santarem	67	15	1.9	65.4	10.78	0.275	28	3.29	0.13	8.9	302.27	0.456	166.75	12.02
Santarem	67	14.55	2.12	66.12	11.12	0.25	27.54	3.45	0.12	9.12	300.57	0.55	167.98	12.5
Santarem	67	14.75	2.23	65.12	11.23	0.24	27.55	3.75	0.11	9.34	304.43	0.53	170.21	12.65
Santarem	68	16.8	6.75	67.6	5.65	0.314	26	3.17	0.17	12.54	230.54	0.287	205.56	14.52
Santarem	68	17.12	7	67.45	6.12	0.33	25.78	2.75	0.2	13.1	228.97	0.3	204.56	15.1
Santarem	68	17	7.12	68.12	5.78	0.34	25.45	2.81	0.22	12.78	225.75	0.25	200.34	14.87
Santarem	69	15.9	0.41	65.8	3.76	0.324	27	3.55	0.18	9.3	245.25	0.56	90.25	6.25
Santarem	69	16.23	0.56	65.89	4.1	0.35	26.76	3.75	0.19	10.12	234.5	0.5	95.45	6.76
Santarem	69	16.2	0.48	66.74	3.87	0.36	26.87	4.12	0.2	10.23	247.98	0.55	92.56	6.98
Santarem	70	17.2	12.45	65.1	3.25	0.23	25	3.4	0.11	8.9	220.76	0.32	125.75	11.75
Santarem	70	17.5	12	65.25	3.12	0.2	26.5	3.12	0.09	8.5	216.75	0.25	123.56	12
Santarem	70	17.76	12.25	66.1	2.75	0.19	25.75	3.75	0.07	8.52	215.54	0.28	127.75	11.9
Odemira	71	15.57	0.56	66.3	2.54	0.266	24	2.5	0.12	9.7	230.75	0.345	165.75	12.89
Odemira	71	15	0.45	66.75	2.12	0.25	23.78	2.75	0.11	10.12	234.65	0.4	167.87	13.1
Odemira	71	15.25	0.53	67.1	2.32	0.28	24.32	2.25	0.13	10.34	232.12	0.37	170.65	13.2
Odemira	72	17	7.97	73.45	6.75	0.314	25	3.39	0.17	7.9	250.55	0.256	87.65	6.25
Odemira	72	17.23	8	74.43	7.15	0.34	25.45	4.12	0.22	7.5	254.87	0.2	90.43	6.65
Odemira	72	16.98	8.12	74.12	6.87	0.324	25.34	3.54	0.18	7.8	256.43	0.23	91.34	6.7
Odemira	73	15.2	17.56	70.42	2.44	0.3	27.2	4.11	0.17	13.34	260.26	0.355	145.76	10.75
Odemira	73	15	17.25	70.12	2.55	0.28	28.12	4.5	0.13	12.87	265.7	0.4	150.32	11.23
Odemira	73	15.34	17.2	69.89	2.7	0.29	27.56	4.65	0.15	13.13	263.6	0.37	147.7	10.5
Odemira	74	18.76	2.36	68.96	4.85	0.25	20.1	3.17	0.12	11.54	230.67	0.276	178.65	12.01
Odemira	74	19.12	2.56	68.5	5.23	0.23	19.87	3	0.1	12	231.54	0.31	170.56	11.5
Odemira	74	18.7	2.75	68.23	5.12	0.2	19.75	2.7	0.09	11.87	233.6	0.25	175.56	11.75
Odemira	75	17.1	15.65	75.76	2.35	0.25	29	3.66	0.12	15	298.25	0.45	185.54	12.78
Odemira	75	16.8	15.12	75.32	2.65	0.26	29.87	4.12	0.13	14.78	300.12	0.5	186.56	13
Odemira	75	17.32	15.87	75.5	2.87	0.23	29.54	3.75	0.11	15.34	309.56	0.49	190.52	12.54
Odemira	76	14.5	1.33	71.43	2.51	0.24	27.3	3.7	0.11	12	230.98	0.302	206.75	14.75
Odemira	76	15.13	1.56	70.75	2.31	0.2	28	3.32	0.09	11.54	231.76	0.32	210.56	15.2
Odemira	76	14.75	1.75	72.12	2.41	0.19	27.54	3.5	0.07	11.76	235.75	0.356	209.84	14.87
Odemira	77	16.1	16.5	69.93	4.4	0.19	20.1	3.76	0.08	13.64	300.56	0.367	135.25	11.25
Odemira	77	16.54	16.23	70.22	4.76	0.17	19.76	4	0.06	14.23	309.12	0.42	137.56	10.75
Odemira	77	16.25	16.43	71.23	5	0.18	19.5	3.98	0.07	14.2	305.65	0.4	139.34	11.3
Odemira	78	19.45	1.35	72.9	1.03	0.28	31.4	3.59	0.13	10.71	230.54	0.52	155.76	12.67
Odemira	78	18.75	1.55	73.23	1.45	0.27	30.98	3.25	0.12	9.94	235.35	0.54	156.75	13
Odemira	78	18.9	1.48	73.25	1.65	0.25	30.75	3.54	0.11	10.23	227.87	0.5	158.76	12.75
Odemira	79	15.7	2.44	71.43	4.11	0.24	24.9	5.76	0.11	13.64	235.55	0.375	225.78	15.25
Odemira	79	15.23	3	70.45	5.12	0.23	25	5.13	0.1	13.78	231.76	0.4	227.76	15.45
Odemira	79	15.65	2.56	71.13	4.56	0.2	25.65	5.43	0.09	14	236.73	0.38	226.98	16.1
Odemira	80	17.76	0.93	76.92	2.93	0.28	30	3.55	0.15	12	260.76	0.43	98.53	7.04
Odemira	80	18.1	1.23	77.23	3.15	0.3	31.54	3.25	0.16	11.75	265.34	0.48	100.45	7.54
Odemira	80	17.54	1.43	76.5	3.06	0.32	30.23	3.21	0.18	12.14	245.78	0.46	99.76	7.09
Monchique	81	15.4	17.32	74.07	2.71	0.18	20.5	3.69	0.01	15	230.87	0.256	111.25	8.25
Monchique	81	15.12	16.99	74.54	2.78	0.15	19.99	4.05	0.05	14.56	231.54	0.23	125.4	8.75
Monchique	81	15.03	17.23	75.02	3.04	0.16	20.34	4.06	0.05	15.12	233.65	0.26	115.34	8.53
Monchique	82	16.6	0.46	71.43	5.53	0.34	29	3.46	0.1	13.64	250.75	0.275	157.87	10.25
Monchique	82	17.23	0.54	71.76	5.09	0.314	28.76	3.5	0.17	14	256.75	0.3	158.98	10.45
Monchique	82	17.09	0.49	72.05	5.12	0.34	28.09	3.65	0.22	13.87	260.76	0.32	160.34	10.7
Monchique	83	15.9	6.75	72.99	3.73	0.18	20.8	2.75	0.07	12	300.87	0.25	225.75	14.5
Monchique	83	15.6	6.5	73.23	3.23	0.2	21.56	3	0.09	11.23	298.09	0.23	220.45	14.78
Monchique	83	15.4	6.23	73.54	3.54	0.17	20.87	2.87	0.06	11.45	303.45	0.21	227.8	15.09
Monchique	84	16.8	3.31	74.07	2.71	0.22	21.4	3.91	0.03	20	230.87	0.54	165.76	12.25
Monchique	84	17.2	3.42	74.23	2.65	0.24	22.45	4	0.11	19.76	233.45	0.52	159.89	11.87
Monchique	84	16.98	3.3	74.56	2.35	0.23	22.76	4.21	0.1	21	235.98	0.49	162.76	12.32
Monchique	85	14.5	1.72	76.92	2.93	0.27	33.6	3.56	0.12	25	245.54	0.247	123.45	9.75
Monchique	85	15.45	1.83	77.34	3.23	0.28	32.99	3.12	0.13	24.87	240.09	0.25	125.87	10.45
Monchique	85	15.34	1.98	77.98	3.15	0.16	33.02	3.09	0.13	24.23	247.87	0.3	126.87	10.23
Monchique	86	16.1	9.76	66.67	5.23	0.34	31.5	3.77	0.22	15	237.54	0.265	165.78	11.78
Monchique	86	16.23	10.43	65.98	5.03	0.35	31.98	4.07	0.23	14.56	230.76	0.25	167.54	12
Monchique	86	15.99	10.5	65.75	5.23	0.36	32.07	3.87	0.24	15.25	229.98	0.24	166.87	11.57
Monchique	87	14.5	1.24	76.92	2.93	0.16	15.9	2.25	0.01	10.71	280.54	0.309	190.54	12.56
Monchique	87	15	2.34	76.78	2.56	0.19	16.34	2.56	0.08	9.89	287.98	0.3	198.65	12
Monchique	87	15.34	1.75	77.09	2.75	0.17	16.12	2.31	0.06	9.79	279.75	0.32	195.45	12.45
Monchique	88	17.56	14.54	74.07	3.85	0.31	30.9	3.51	0.17	16.67	287.5	0.355	95.25	7.25
Monchique	88	18.04	15.05	73.54	4.06	0.27	29.98	4.02	0.2	17.17	291.25	0.37	97.75	7.87
Monchique	88	17.75	14.75	73.65	4.12	0.34	31.23	3.67	0.22	17.32	293.54	0.39	100.04	7.43
Monchique	89	16.1	4.68	71.43	2.51	0.27	26.2	3.64	0.12	12	300.65	0.455	109.52	8.45
Monchique	89	16.24	5.32	70.43	2.25	0.34	26.53	3.55	0.17	11.75	308.75	0.51	112.65	8.76
Monchique	89	16.25	4.76	70.55	2.17	0.31	27.09	3.46	0.2	11.56	305.7	0.46	113.98	8.32
Monchique	90	15.2	0.65	74.07	3.85	0.52	30.8	3.83	0.34	13.64	302.9	0.287	135.75	9.97
Monchique	90	14.75	0.8	74.56	4.09	0.57	31.23	4	0.3	14.03	300.12	0.25	130.65	10.12
Monchique	90	14.87	0.67	74.87	4.12	0.54	30.76	4.14	0.32	13.89	299.87	0.3	128.75	10.25
Montemor-o- Novo	91	18.4	11.9	72.99	3.73	0.89	21.2	2.65	0.42	16.67	234.56	0.353	178.75	11.45
Montemor-o- Novo	91	18.7	12.63	71.99	3.66	0.86	22.34	2.23	0.4	17.34	231.76	0.32	180.54	12
Montemor-o- Novo	91	19	12.5	72.25	3.55	0.85	21.87	2.45	0.39	17.12	230.98	0.31	175.65	11.76
Montemor-o- Novo	92	15.9	3.9	74.07	2.71	0.76	16.8	3.8	0.36	15	250.75	0.455	205.54	13.23
Montemor-o- Novo	92	15.87	4.5	75.02	2.51	0.73	17.4	4	0.35	15.45	256.75	0.5	200.54	13
Montemor-o- Novo	92	15.09	4.76	74.65	2.12	0.75	16.5	4.25	0.34	15.23	260.54	0.54	197.62	13.76
Montemor-o- Novo	93	16.1	12.86	67.87	3.9	0.81	26.2	4.32	0.39	13.64	255.25	0.23	232.56	15.02
Montemor-o- Novo	93	16.7	12	70.54	4.09	0.79	25.87	4.5	0.38	13	250.9	0.27	228.75	15.45
Montemor-o- Novo	93	16.53	12.13	72.34	4.05	0.8	26.45	4.75	0.38	13.15	253.65	0.3	231.87	15.09
Montemor-o- Novo	94	17.34	0.41	79.36	3.77	0.6	30.8	2.34	0.34	12	230.55	0.487	95.53	7.25
Montemor-o- Novo	94	17.72	0.54	80.23	3.56	0.62	29.98	2.87	0.31	11.34	225.75	0.5	100.5	7.83
Montemor-o- Novo	94	18	0.59	79.98	3.87	0.64	31.02	2.56	0.36	11.78	228.54	0.53	100.34	7.54
Montemor-o- Novo	95	16.1	5.67	74.07	4.44	0.55	33.4	3.72	0.33	13.64	265.7	0.376	127.89	8.19
Montemor-o- Novo	95	16.34	5.32	73.65	5.01	0.56	32.76	4.21	0.33	14.13	271.54	0.31	125.76	8.25
Montemor-o- Novo	95	16.23	5.09	73.89	4.67	0.54	32.98	3.98	0.32	14.35	270.65	0.35	127.53	8.09
Montemor-o- Novo	96	15.2	9.16	71.43	4.11	0.81	16.7	4.54	0.4	15	285.54	0.245	165.78	10.45
Montemor-o- Novo	96	15.4	8.75	70.54	3.75	0.83	16.98	4.34	0.41	14.87	290.87	0.22	160.45	9.98
Montemor-o- Novo	96	15	9.05	70.38	3.56	0.84	17.33	4.75	0.41	14.63	289.86	0.24	163.74	10.25
Montemor-o- Novo	97	16.6	1.01	76.92	2.96	0.7	33.6	4.34	0.42	12	300.2	0.456	198.75	12.45
Montemor-o- Novo	97	17.23	1.23	77.34	2.56	0.72	33.09	4	0.43	11.75	299.75	0.5	188.98	12
Montemor-o- Novo	97	16.76	1.54	76.86	2.73	0.75	33.75	4.45	0.44	12.15	301.25	0.46	191.54	11.98
Montemor-o- Novo	98	16.1	3.64	72.46	4.24	0.52	30.5	4.18	0.3	13.64	265.7	0.275	93.23	6.12
Montemor-o- Novo	98	16.3	3.76	72.11	4.35	0.55	29.98	3.99	0.32	13.34	267.32	0.25	95.34	6.54
Montemor-o- Novo	98	16.43	3.55	72.55	4.55	0.53	30.07	3.89	0.29	13.09	261.87	0.26	97.01	6.67
Montemor-o- Novo	99	16.1	0.62	76.52	2.36	0.51	27.6	4.23	0.31	15	280.15	0.275	156.78	12.02
Montemor-o- Novo	99	16.34	0.75	77.34	2.45	0.56	28.34	4.54	0.33	15.6	285.23	0.25	150.54	12.23
Montemor-o- Novo	99	16.51	0.64	77.56	2.32	0.54	27.65	4.76	0.3	15.25	282.43	0.23	153.45	12.56
Montemor-o- Novo	100	16.8	13.23	74.07	3.85	0.4	31.1	4.31	0.25	12	275.56	0.45	208.45	14.56
Montemor-o- Novo	100	17.34	12.78	74.76	4.25	0.39	30.75	4.23	0.23	11.75	279.76	0.48	205.75	15
Montemor-o- Novo	100	17.2	12.65	74.56	4.12	0.42	30.59	4.54	0.24	12.12	275.98	0.47	204.76	14.67
Amieira	101	16.8	0.32	68.54	4.49	0.4	31.5	2.76	0.25	15	265.54	0.278	222.54	14.75
Amieira	101	16.75	0.39	67.34	5	0.45	32	3.23	0.27	15.5	261.75	0.23	217.5	14.1
Amieira	101	16.5	0.45	66.78	4.76	0.45	31.76	2.79	0.27	15.25	263.45	0.25	220.76	14.23
Amieira	102	17.6	2.1	74.63	3.9	0.39	27.3	4.13	0.23	12	250.15	0.3	165.75	13.45
Amieira	102	18.23	2.5	75	3.45	0.37	28.4	4.51	0.22	11.76	246.76	0.32	164.34	12.9
Amieira	102	18	2.54	74.34	3.27	0.36	27.8	4.34	0.21	12.12	248.76	0.27	162.67	13.25
Amieira	103	18	10.12	70.42	4	0.42	32.6	3.68	0.24	12	230.75	0.375	89.75	6.23
Amieira	103	18.25	9.89	69.75	4.23	0.45	31.65	3.54	0.27	11.5	299.65	0.4	90.34	6.12
Amieira	103	18.5	10.34	69.54	4.12	0.4	31.89	3.67	0.23	11.87	298.67	0.38	89.54	6.5
Amieira	104	17.8	13.25	71.43	4.11	0.48	23.8	3.76	0.28	12.5	235.52	0.456	112.45	11.45
Amieira	104	16.99	12.76	70.23	4.06	0.47	21.45	3.24	0.29	12	231.98	0.45	109.99	12
Amieira	104	17.23	13.12	70.23	4.09	0.45	22.45	3.12	0.27	12.34	230.98	0.5	113.45	11.34
Amieira	105	16.6	1.21	72.99	4.87	0.38	19.4	3.66	0.22	10	245.75	0.407	135.75	12.45
Amieira	105	17	1.45	73.45	5	0.39	19	4	0.23	9.5	250.76	0.35	130.99	12.5
Amieira	105	16.5	1.34	74.5	5.12	0.41	18.89	3.77	0.23	9.75	247.87	0.37	132.67	12.67
Amieira	106	17.2	12.4	72.46	2.67	0.45	22.5	3.54	0.27	20	235.87	0.345	175.75	13.54
Amieira	106	17.5	12.5	72	2.82	0.47	23	3.25	0.28	19.56	231.54	0.3	176.43	13.1
Amieira	106	17.3	12.7	72.15	2.78	0.49	22.67	3.12	0.29	19	233.65	0.28	179.56	13.02
Amieira	107	15.65	2.11	74.07	4.44	0.4	21.7	3.47	0.23	20	250.75	0.256	92.5	10.12
Amieira	107	15	2.45	75	4.75	0.43	21	3.56	0.25	21.23	252.56	0.23	95.65	9.95
Amieira	107	14.89	2.84	74.65	4.98	0.42	21.45	3.5	0.24	21.45	254.45	0.24	93.76	10.2
Amieira	108	18.34	5.65	70.34	3	0.37	17.9	3.01	0.22	15	230.97	0.275	128.87	12.25
Amieira	108	17.9	5.55	69.54	3.23	0.35	18	2.75	0.21	14.76	225.75	0.23	125.75	12
Amieira	108	18.21	5.76	69.97	3.51	0.36	17.5	2.5	0.21	14.55	231.23	0.25	124.98	11.98
Amieira	109	16.2	2.75	78.12	4.95	0.42	19.2	3.82	0.24	12	245.53	0.305	205.76	14.45
Amieira	109	15.98	3.23	78.8	5.23	0.45	20	4.12	0.27	11.76	240.78	0.32	200.98	15.15
Amieira	109	15.75	3.12	79.23	5.45	0.43	19.34	4.14	0.25	12.12	243.75	0.34	198.89	14.78
Amieira	110	16.6	13.56	70.42	2.95	0.36	15.6	3.7	0.23	25	257.55	0.345	95.76	6.75
Amieira	110	16.9	13.12	71.12	2.34	0.37	15.2	3.8	0.24	25.65	259.89	0.3	97.65	7.12
Amieira	110	16.7	12.87	70.98	2.55	0.38	15.4	3.4	0.25	24.99	260.34	0.29	100.12	7.02
Amieira	111	15.8	7.78	64.51	5.9	0.45	17	3.32	0.27	10.66	275.5	0.275	125.54	7.75
Amieira	111	15.6	8	65.34	6	0.47	17.15	2.78	0.3	11.09	280.98	0.24	120.45	8
Amieira	111	15.54	8.65	65.6	6.3	0.48	16.87	3.09	0.31	10.75	278.65	0.28	124.65	7.87
Amieira	112	14.9	13.9	61.73	2.25	0.43	24	3.68	0.25	8.75	252.25	0.345	147.75	9.5
Amieira	112	14.5	14.5	63.43	2.3	0.4	23.56	4	0.23	9	250.98	0.31	150.34	10
Amieira	112	14.7	14.32	62.65	2.4	0.42	24.6	3.75	0'24	8.56	254.23	0.34	148.86	10.23
For each honey sample we performed three replicates of each parameter.
