# Supplementary material for: Characterization of Lavandula spp. Honey Using Multivariate Techniques
Source: PLoS One. 2016 Sep 2;11(9):e0162206. doi: 10.1371/journal.pone.0162206 (PMC5010229; doi:10.1371/journal.pone.0162206)
Supplement: S2 Dataset — (XLSX) [file pone.0162206.s002.xlsx]

## Sheet: Plan1
Location	Sample	Lavandula	Castanea	Cardus	Cistus	Cytisus	Echium	Erica	Eucaliptus	Leontondon	Prunus	Rubus	Thimus	Trifolium	Apium	Genista	Taraxacum	Medicago	Vicia	Quercus	Acacia	Pinus	Chamaespartium	Levatera	Anthemis	Outros	TOTAL
Mogadouro	1	30.15			19.24		27.31																15.8			7.5	100
Mogadouro	1	27.5			22.25		28.5																16.5			5.25	100
Mogadouro	1	28.7			20.56		29.5																16.2			5.04	100
Mogadouro	2	38.13			26.1		8.69							8.69		8.69										9.7	100
Mogadouro	2	36.76			27.75		8.56							9.25		8.75										8.93	100
Mogadouro	2	37.56			27.87		7.87							9.12		8.15										9.43	100
Mogadouro	3	44.86					11.25	5.25			10.71	14.3		10.71												2.92	100
Mogadouro	3	45.76					11.54	5.67			9.95	14		10.75												2.33	100
Mogadouro	3	43.75					11.75	5.75			10.75	14.54		11.25												2.21	100
Mogadouro	4	29.5					26.75	15.62						21.65												6.48	100
Mogadouro	4	29.75					26.87	16						20.5												6.88	100
Mogadouro	4	30.1					26.5	15.75						21.2												6.45	100
Mogadouro	5	33.13			28.68		28																			10.19	100
Mogadouro	5	32.65			29.75		27.75																			9.85	100
Mogadouro	5	32.25			28.34		28.54																			10.87	100
Mogadouro	6	57.33				20.17	17.17																			5.33	100
Mogadouro	6	56.75				20.54	17																			5.71	100
Mogadouro	6	57				20.25	16.45																			6.3	100
Mogadouro	7	28.75			18.75		37.5										12.5									2.5	100
Mogadouro	7	27.5			20.54		38.5										11.75									1.71	100
Mogadouro	7	28.34			20.25		37.8										11.25									2.36	100
Mogadouro	8	26.19			28.57		13.75															24.5				6.99	100
Mogadouro	8	26.65			27.55		13.87															25				6.93	100
Mogadouro	8	27.45			27.75		13.25															24.34				7.21	100
Mogadouro	9	21.74			23		34.79			14.75																5.72	100
Mogadouro	9	20.12			22.45		35.34			15.45																6.64	100
Mogadouro	9	20.75			23.34		35.23			14.45																6.23	100
Mogadouro	10	35.72			15.28		27.86					16.86														4.28	100
Mogadouro	10	34.54			15.78		28.98					16.75														3.95	100
Mogadouro	10	35.45			15.75		28.54					16.76														3.5	100
Mirandela	11	27.58			13.78		31.25									18.5										8.89	100
Mirandela	11	28.25			13.35		31.78									18										8.62	100
Mirandela	11	28.5			13.25		31.12									18.25										8.88	100
Mirandela	12	30.77			38.47					7.69	7.69	7.69		7.69													100
Mirandela	12	31.34			37.87					7.1	7.69	8		8													100
Mirandela	12	31.12			37.25					7.69	8.4	7.65		7.89													100
Mirandela	13	50.15			10.53															31.75						7.57	100
Mirandela	13	49.95			10.75															32.12						7.18	100
Mirandela	13	50.12			10.98															31.75						7.15	100
Mirandela	14	31.5					41					8		8				8								3.5	100
Mirandela	14	31.75					40.5					7.98		8.25				8.25								3.27	100
Mirandela	14	31.76					41.5					7.85		8				8								2.89	100
Mirandela	15	33.34									16.67	17.67						16.7		10.87						4.75	100
Mirandela	15	34.12									17.15	16.67						16		11.45						4.61	100
Mirandela	15	33.75									17.5	17.35						16.5		10.45						4.45	100
Mirandela	16	20			5		40	15			15				5												100
Mirandela	16	20.24			4.75		40.23	15.03			15				4.75												100
Mirandela	16	19.98			5		40.75	14.95			14.5				4.82												100
Mirandela	17	38.46	7.69			15.38	7.69	15.4			7.69				7.69												100
Mirandela	17	39.05	8			15	8.02	14.95			7.69				7.29												100
Mirandela	17	38.74	7.65			15.65	7.75	15.23			7.55				7.43												100
Mirandela	18	19.18	26.27				18.18					27.27		9.1													100
Mirandela	18	19.53	26				18					27.72		8.75													100
Mirandela	18	19.52	26.52				17.75					27.54		8.67													100
Mirandela	19	26.09					21.74				8.69	13.04		21.74	4.35				4.35								100
Mirandela	19	25.76					21.25				9	13.78		21.12	4.5				4.59								100
Mirandela	19	26.25					21.42				8.87	12.98		21.75	4.52				4.21								100
Mirandela	20	32.97			33.33	6.67		13.66						6.97												6.4	100
Mirandela	20	31.54			33.33	7		14						7												7.13	100
Mirandela	20	32.15			32.75	6.75		14.17						7.16												7.02	100
Chaves	21	24.3	8.2	2.7	13.5	5.5	21.6	5.4				16.2		2.6													100
Chaves	21	25	7.52	2.5	13.25	5.75	22.1	5				15.99		2.89													100
Chaves	21	24.5	8.15	2.35	13	5.35	22.5	5.25				16.1		2.8													100
Chaves	22	15.8	15.8				21.1	26.3						10.5				10.5									100
Chaves	22	16.25	15.5				20.5	27						10.5				10.25									100
Chaves	22	16.5	15.35				20.98	26.5						10.17				10.5									100
Chaves	23	21.88	20		8.57	5.15	5.71	8.25			5.71	11			5.71		5.21									2.81	100
Chaves	23	22.25	20.25		8.25	5.71	5.5	8.25			5.15	10.77			5.15		5.72									3	100
Chaves	23	22.15	19.79		8.89	5.25	6	8.5			5.25	10.5			5.47		5.45									2.75	100
Chaves	24	30			30.45	8.69	4.35					8.69		8.69	4.35											4.78	100
Chaves	24	28.99			31.1	9	4.75					8.79		8.69	4.15											4.53	100
Chaves	24	28.75			31.75	8.75	4.25					8.55		8.45	4.5											5	100
Chaves	25	19.23	19.23		3.85			30			8.57	7.69		7.69												3.74	100
Chaves	25	19.45	19.76		4			29.8			8.23	8		7.75												3.01	100
Chaves	25	19.99	19.34		3.75			29.75			8.15	7.87		7.5												3.65	100
Chaves	26	16.13	12.9		12.9	9.69		22.58				9.69	3.22	6.4			3.22			3.27							100
Chaves	26	17	12.56		12.55	10		22.54				9.6	3	6			3.25			3.5							100
Chaves	26	16.75	12.87		12.75	9.75		22.76				9.78	2.98	6			3.11			3.25							100
Chaves	27	34.62						15.38			11.54	19.23			11.54		6									1.69	100
Chaves	27	35.12						15			11.65	19.5			11.23		5.76									1.74	100
Chaves	27	35.54						15.15			11.87	19			11		6.12									1.32	100
Chaves	28	19.5	14.28		4.66	9.53	4.76	9.43				14.18		14.18			9.48										100
Chaves	28	19.76	13.99		4.5	9.25	5	9.25				14.55		14.36			9.34										100
Chaves	28	20	14		4.75	9.25	4.87	9.5				14.23		14.15			9.25										100
Chaves	29	54.45			20.25	4											17.8									3.5	100
Chaves	29	53.98			20.23	3.75											18.1									3.94	100
Chaves	29	54.25			20.32	3.65											17.98									3.8	100
Chaves	30	59			19										18.75											3.25	100
Chaves	30	58.75			18.76										18.55											3.94	100
Chaves	30	58.57			18.5										18.87											4.06	100
Castelo- Branco	31	58			29.5		11																			1.5	100
Castelo- Branco	31	57.7			29.7		10.99																			1.61	100
Castelo- Branco	31	57.5			29.87		10.75																			1.88	100
Castelo- Branco	32	54			21			12.5									10									2.5	100
Castelo- Branco	32	53.76			21.5			12.56									10.18									2	100
Castelo- Branco	32	53.87			21.21			12.75									10.03									2.14	100
Castelo- Branco	33	59			19						6	13.55														2.45	100
Castelo- Branco	33	59.25			19.87						5.75	12.58														2.55	100
Castelo- Branco	33	59.15			19.75						6.12	12.53														2.45	100
Castelo- Branco	34	53.5			22			8									13.35									3.15	100
Castelo- Branco	34	53.76			21.75			7.87									13.12									3.5	100
Castelo- Branco	34	53.56			21.87			7.75									13									3.82	100
Castelo- Branco	35	57			20			13.56									4.54									4.9	100
Castelo- Branco	35	56.76			20.5			14									4.15									4.59	100
Castelo- Branco	35	56.45			20.25			13.75									4.55									5	100
Castelo- Branco	36	50			38			7							5												100
Castelo- Branco	36	49.87			37.87			7.01							5.25												100
Castelo- Branco	36	49.74			37.98			6.83							5.45												100
Castelo- Branco	37	25	38					19									12									6	100
Castelo- Branco	37	25.35	37.75					18.6									11.75									6.55	100
Castelo- Branco	37	25.23	37.87					18.7									11.76									6.44	100
Castelo- Branco	38	65			13		7	11			3															1	100
Castelo- Branco	38	64.7			12.5		7.5	11.3			2.75															1.25	100
Castelo- Branco	38	64.4			12.75		7.25	11.4			3															1.2	100
Castelo- Branco	39	42					24										16			16						2	100
Castelo- Branco	39	42.5					23.75										15.87			16.25						1.63	100
Castelo- Branco	39	41.75					24.25										15.98			16.15						1.87	100
Castelo- Branco	40	44			12.25		21				5.75			7.87	6											3.13	100
Castelo- Branco	40	44.12			12.65		21.35				5.25			7.5	6											3.13	100
Castelo- Branco	40	44.24			12.5		21				5.76			7.75	5.75											3	100
Fafe	41	35			12.75			52.25																		0	100
Fafe	41	34.67			12.66			52.67																		0	100
Fafe	41	35			12.25			52.75																		0	100
Fafe	42	44			20	12				21																3	100
Fafe	42	44.54			19.75	12.32				21.12																2.27	100
Fafe	42	44.25			19.5	12.5				21.32																2.43	100
Fafe	43	83					17																				100
Fafe	43	82.65					17.35																				100
Fafe	43	83.13					16.87																				100
Fafe	44	56					19	6						15												4	100
Fafe	44	56.15					18.76	5.76						14.76												4.57	100
Fafe	44	56.25					19.15	6.16						14.87												3.57	100
Fafe	45	31			5.25		15			4.75				23							21						100
Fafe	45	31.45			5		14.76			5				23.12							20.67						100
Fafe	45	31.25			4.87		15			4.87				22.98							21.03						100
Fafe	46	36		12	5		15			5			4	6.75							16.25						100
Fafe	46	36.13		11.75	4.74		14.57			5.34			4.25	7							16.22						100
Fafe	46	35.98		11.68	5.17		14.76			5			4.54	7.12							15.75						100
Fafe	47	22			8		39														31						100
Fafe	47	22.34			7.78		38.76														31.12						100
Fafe	47	22.12			8.12		39.1														30.66						100
Fafe	48	29	23		12		18														16					2	100
Fafe	48	29.5	22.87		12.16		18														16.23					1.24	100
Fafe	48	29.23	23.13		11.75		18.43														15.87					1.59	100
Fafe	49	25	28				19													13	11					4	100
Fafe	49	24.78	27.86				19.07													13.14	11.24					3.91	100
Fafe	49	25.25	28.12				19.23													13	11					3.4	100
Fafe	50	25	33	11	6					5				12							8						100
Fafe	50	24.65	33.12	11.23	5.76					5.23				12.36							7.65						100
Fafe	50	25.12	32.98	10.78	6.12					5				12.12							7.88						100
Lousã	51	25.75					30.5					18.75					12.5		11.25							1.25	100
Lousã	51	25.43					30.5					19					12.43		11							1.64	100
Lousã	51	25.76					30.25					18.98					12.23		11.18							1.6	100
Lousã	52	45.13				20.1	10.69							8.69		6.69				5						3.7	100
Lousã	52	45				19.98	11							9		7				4.5						3.52	100
Lousã	52	45.32				20.25	10.79							9		7.12				4.43						3.09	100
Lousã	53	27.16					14.28				14	30	14.56														100
Lousã	53	28					14.23				13.78	29.87	14.12														100
Lousã	53	27.75					13.78				14	30.32	14.15														100
Lousã	54	20.5			7.7		36.7			17.9			5.76						8.74							2.7	100
Lousã	54	20			8		36.12			18			6						9							2.88	100
Lousã	54	20.32			7.65		36			18.34			6.21						8.76							2.72	100
Lousã	55	26.2			19		21.4				11.9				9.8										10	1.7	100
Lousã	55	26			18.75		21.75				12				10										9.8	1.7	100
Lousã	55	26.45			19		21				12.15				10.2										10	1.2	100
Lousã	56	41.7			13.9		25				11.1				2.8										5.5		100
Lousã	56	42			14		25.12				11				3										4.88		100
Lousã	56	42			14.12		24.98				10.98				2.75										5.17		100
Lousã	57	33.3			15.2		24.2								3										24.3		100
Lousã	57	33			15.34		25								2.76										23.9		100
Lousã	57	33.27			15.5		24.65								3										23.58		100
Lousã	58	46.1			7.7		33.3				12.9																100
Lousã	58	46.23			8		32.98				12.79																100
Lousã	58	45.98			7.76		33.51				12.75																100
Lousã	59	35.8			7.5		37.8			5.7	8.5														4.7		100
Lousã	59	36			8		38			6	8														4		100
Lousã	59	35.75			7.78		37.98			5.76	8.23														4.5		100
Lousã	60	32.7			13.5		34.6	5.8		9.6					3.8												100
Lousã	60	32.4			14		35	5.6		10					3												100
Lousã	60	32.75			14.35		34.25	6.23		9					3.42												100
Santarem	61	34.1			13.5		36.2			5.8								5.4							5		100
Santarem	61	34.4			12.75		37.12			6								5.17							4.56		100
Santarem	61	34.56			13		36.98			5.97								4.69							4.8		100
Santarem	62	52.8			30.6		13.28																			3.32	100
Santarem	62	53			30		13																			4	100
Santarem	62	53.23			29.75		13.31																			3.71	100
Santarem	63	25			15	10	25																25				100
Santarem	63	25.5			14.5	9	25																26				100
Santarem	63	25.75			14.65	9.5	25.25																24.85				100
Santarem	64	28.2			10.3		26.6								5.1								28			1.8	100
Santarem	64	29			10		26								5.5								27.5			2	100
Santarem	64	28.32			10.54		26.23								5.23								28.18			1.5	100
Santarem	65	26			18		29.55	12.25		5.75															5	3.45	100
Santarem	65	25.76			17.76		30	13		6															4.5	2.98	100
Santarem	65	26.12			18		30.75	12.75		5.75															4	2.63	100
Santarem	66	25			22.2		38.9			2.8					8.3										2.8		100
Santarem	66	25.67			23		39			2					8										2.33		100
Santarem	66	25.25			22.5		38.23			2.75					8.76										2.51		100
Santarem	67	53.6			14.3	14.3				7.1	10.7																100
Santarem	67	54			14	14				7	11																100
Santarem	67	53.5			14.75	14				7.25	10.5																100
Santarem	68	34.7			10.2		38.8	4.75		4.1					7											0.45	100
Santarem	68	35			9.6		39	5.5		4					6.5											0.4	100
Santarem	68	34.75			9.75		38.75	5.76		3.75					6.75											0.49	100
Santarem	69	29			16.1	6.5	32.3		3.2												8.75					4.15	100
Santarem	69	29.25			15.75	7	32		3												8.15		0			4.85	100
Santarem	69	28.97			16	6.72	31.89		3.5												8.45					4.47	100
Santarem	70	35			14.2	5.7	36.4				2.9														5.8		100
Santarem	70	35.5			14	6	36				3														5.5		100
Santarem	70	35			14.5	5.55	36.65				2.75														5.55		100
Odemira	71	22.4			13.4		34.3			14.9															10.4	4.6	100
Odemira	71	22.75			13.56		34.5			15															10	4.19	100
Odemira	71	22.54			13		34.75			15.25															9.75	4.71	100
Odemira	72	27.8			11.2	5.4	28.6			5.4	3.7														17.9		100
Odemira	72	28			11	5.67	29			5.5	3.44														17.39		100
Odemira	72	27.5			11.54	5.53	28.75			5.65	3.54														17.49		100
Odemira	73	30			13.54	15					22					19.46											100
Odemira	73	30.33			13	14.75					22.56					19.36											100
Odemira	73	30.25			13.45	15					22.23					19.07											100
Odemira	74	36			15	14					21	12.25														1.75	100
Odemira	74	36.15			15.5	13.75					20.79	12.5														1.31	100
Odemira	74	36.41			15.23	13.75					21.12	12														1.49	100
Odemira	75	30			30	10	10		5		5				5		5										100
Odemira	75	29.87			29.87	10	10.25		4.75		5.15				5.25		4.86										100
Odemira	75	29.75			29.75	9.75	10.25		4.96		5.31				4.98		5.25										100
Odemira	76	23			38	8				15		8					8										100
Odemira	76	23.25			37.76	8.15				15.23		7.86					7.75										100
Odemira	76	23.16			37.75	8				15		8.25					7.84										100
Odemira	77	23			35		20				11	11															100
Odemira	77	23.12			34.92		19.75				11.32	10.89															100
Odemira	77	22.98			35		19.98				11.25	10.79															100
Odemira	78	32			28	18				8	14																100
Odemira	78	32.54			28.26	17.7				7.75	13.75																100
Odemira	78	31.98			27.77	18				8	14.25																100
Odemira	79	46			18	9						9				13.5										4.5	100
Odemira	79	45.65			17.76	9.12						8.75				14										4.72	100
Odemira	79	45.75			18.12	9.34						8.75				13.5										4.54	100
Odemira	80	39			28	21	6					6															100
Odemira	80	39.45			27.65	21	5.75					6.15															100
Odemira	80	39			28.15	21.25	5.75					5.85															100
Monchique	81	38			12	12					38																100
Monchique	81	37.25			12.5	12.38					37.87																100
Monchique	81	37.25			12.25	12.87					37.63																100
Monchique	82	44			23	11	11					11															100
Monchique	82	44.55			22.75	10.75	10.75					11.2															100
Monchique	82	44.15			23.15	10.75	10.75					11.2															100
Monchique	83	28			36	14	14										8										100
Monchique	83	27.87			36	13.75	14.13										8.25										100
Monchique	83	27.75			36.2	13.8	14										8.25										100
Monchique	84	50			18	7					22	3															100
Monchique	84	49.5			18.13	7.16					22	3.21															100
Monchique	84	49.35			18.25	7.5					21.75	3.15															100
Monchique	85	31			26	12	19					12															100
Monchique	85	31.13			26	12.25	18.87					11.75															100
Monchique	85	31.25			25.72	12.35	18.68					12															100
Monchique	86	19			21	11					37	6		6													100
Monchique	86	19.15			20.7	11.5					36.75	5.75		6.15													100
Monchique	86	19.25			21	11.5					36.75	5.75		5.75													100
Monchique	87	57			14		5				19							5									100
Monchique	87	56.79			14		6.25				18.46							4.5									100
Monchique	87	56.75			13.75		6.15				18.35							5									100
Monchique	88	30		10	40		10										10										100
Monchique	88	29.75		9.75	40.75		10										9.75										100
Monchique	88	30		10	40.75		9.5										9.75										100
Monchique	89	29			18			22	18		8											5					100
Monchique	89	29.15			18.25			21.75	18.1		8											4.75					100
Monchique	89	29.25			18.5			22	17.25		7.75											5.25					100
Monchique	90	33			23	11	33																				100
Monchique	90	32.75			23	11.25	33																				100
Monchique	90	33			22.5	11.25	33.25																				100
Montemor-o- Novo	91	50			29			8			13																100
Montemor-o- Novo	91	50.75			28.75			7.5			13																100
Montemor-o- Novo	91	50.75			28.75			7.75			12.75																100
Montemor-o- Novo	92	28		8	28	8					20	8															100
Montemor-o- Novo	92	27.75		7.75	28.45	7.75					19.45	8.85															100
Montemor-o- Novo	92	28.25		7.5	28.5	7.5					19.75	8.5															100
Montemor-o- Novo	93	34			33						33																100
Montemor-o- Novo	93	34.5			32.78						32.72																100
Montemor-o- Novo	93	34.25			33						32.75																100
Montemor-o- Novo	94	19			32	18		20				6.57		4.43													100
Montemor-o- Novo	94	19.55			32.12	18		20.25				6.5		3.58													100
Montemor-o- Novo	94	19.5			31.98	18.25		20.5				6.25		3.52													100
Montemor-o- Novo	95	38			27	12	8					15															100
Montemor-o- Novo	95	38.12			26.78	11.75	8					15.35															100
Montemor-o- Novo	95	38.45			26.5	12.15	7.78					15.12															100
Montemor-o- Novo	96	21	26		16	16		16				5															100
Montemor-o- Novo	96	21.5	25.76		16.25	15.87		15.85				4.77															100
Montemor-o- Novo	96	21	26.15		15.75	16.25		16				4.85															100
Montemor-o- Novo	97	27	13		34	13						13															100
Montemor-o- Novo	97	26.75	13		34.15	12.75						13.35															100
Montemor-o- Novo	97	27.14	12.67		33.75	13.12						13.32															100
Montemor-o- Novo	98	20	28		16	8		24									3									1	100
Montemor-o- Novo	98	19.75	28.15		16.25	7.67		24.25									2.75									1.18	100
Montemor-o- Novo	98	20.25	27.75		16.15	7.75		24									3									1.1	100
Montemor-o- Novo	99	30			23	13		22				4											6.25			1.75	100
Montemor-o- Novo	99	30.75			22.87	13.15		21.76				3.75											6			1.72	100
Montemor-o- Novo	99	30.54			23.13	13		21.63				4.1											6			1.6	100
Montemor-o- Novo	100	16	35		16	10	3				10	10															100
Montemor-o- Novo	100	16.75	35.24		15.75	9.76	2.75				9.75	10															100
Montemor-o- Novo	100	16.87	34.76		16.13	9.88	3.15				9.56	9.65															100
Amieira	101	19	23		8	12		26				8					4										100
Amieira	101	18.75	23.32		8	12.15		25.78				7.77					4.23										100
Amieira	101	19	23.16		7.78	11.89		26.14				8.03					4										100
Amieira	102	18		6		18		36				16								6							100
Amieira	102	18.24		5.75		18		36.25				15.78								5.98							100
Amieira	102	17.98		6.15		17.75		36				15.97								6.15							100
Amieira	103	27			20	6.93		13.07				20						13									100
Amieira	103	27.12			19.87	7.23		13				20						12.78									100
Amieira	103	26.79			19.82	7.13		13.24				19.87						13.15									100
Amieira	104	28			13	13		33				13															100
Amieira	104	28.21			13.14	13.15		32.5				13															100
Amieira	104	27.87			13	13.32		33.06				12.75															100
Amieira	105	50			14							8					14							11.5		2.5	100
Amieira	105	49.65			14.13							8					13.98							12		2.24	100
Amieira	105	49.75			14.5							7.5					14.02							11.75		2.48	100
Amieira	106	27			27			7				27				12											100
Amieira	106	26.7			27			7.65				26.65				12											100
Amieira	106	27.15			26.75			7				26.75				12.35											100
Amieira	107	33			33		14					14		6													100
Amieira	107	33.5			32.9		13.85					14		5.75													100
Amieira	107	33.24			33.25		13.86					13.75		5.9													100
Amieira	108	25			25	8					17	8		17													100
Amieira	108	25.28			25.21	8					16.73	8		16.78													100
Amieira	108	25.15			24.98	7.85					16.9	8.12		17													100
Amieira	109	17			29	27							17						10								100
Amieira	109	17.5			29.5	26.7							16.5						9.8								100
Amieira	109	17.25			29.35	26.5							16.75						10.15								100
Amieira	110	34			22	22						11		11													100
Amieira	110	34.22			21.65	22.35						10.78		11													100
Amieira	110	34.25			21.75	22.75						10.5		10.75													100
Amieira	111	41.93	12.9				29.05				16.12																100
Amieira	111	42	13				28.5				16.5																100
Amieira	111	41.5	12.75				29				16.75																100
Amieira	112	33.2	4		12		25	1.6			8	8.8		3.4	4												100
Amieira	112	33	4.25		11.75		25.23	1.77			8.25	9		3	3.75												100
Amieira	112	33.1	4		12		25.5	1.75			8	8.75		3.25	3.65												100
Values expressed in percentage
For each honey sample we performed three replicates.
